# Supplementary material for: Durability of Ultem 9085 in Marine Environments: A Consideration in Fused Filament Fabrication of Structural Components
Source: Polymers (Basel). 2024 Jan 28;16(3):350. doi: 10.3390/polym16030350 (PMC10856876; doi:10.3390/polym16030350)
Supplement: Supplementary file 1 [file polymers-16-00350-s001.zip]

Archive with 1 entries (1 files):
- polymers-2784767-supplementary.pdf
